# Supplementary material for: GNTD: reconstructing spatial transcriptomes with graph-guided neural tensor decomposition informed by spatial and functional relations
Source: Nat Commun. 2023 Dec 13;14:8276. doi: 10.1038/s41467-023-44017-0 (PMC10719260; doi:10.1038/s41467-023-44017-0)
Supplement: Supplementary file 4 — Source Data [file 41467_2023_44017_MOESM4_ESM.xlsx]

## Sheet: Fig. 2b
Fig. 2b
zero inflation rate	rank	method
		raw	CoSTCo	DTD	FIST (𝜆=0)	FIST (𝜆=0.01)	GNTD (𝜆=0)	GNTD (𝜆=0.1)
0.4	4	0.695475	0.111806	0.0289261	0.238004	0.382801	0.413759	0.464312
	8		0.559472	0.393028	0.400237	0.428392	0.610342	0.701816
	16		0.683885	0.42342	0.554796	0.566112	0.861873	0.872507
	32		0.695788	0.608027	0.731639	0.762491	0.931434	0.963382
	64		0.707805	0.774241	0.857981	0.873277	0.955993	0.981251
	128		0.449215	0.753666	0.841244	0.896064	0.94803	0.980147
0.8	4	0.0512235	0.133907	0.0473636	0.255084	0.337961	0.49685	0.56563
	8		0.225075	0.286058	0.3877	0.409758	0.622745	0.644849
	16		0.326607	0.465433	0.561462	0.49892	0.748368	0.880047
	32		0.385727	0.556808	0.557582	0.65832	0.776035	0.879839
	64		0.383853	0.571839	0.444742	0.720563	0.593767	0.872101
	128		0.104673	0.483432	0.401692	0.47024	0.575151	0.889804

## Sheet: Fig. 2d
Fig. 2d
AUC cutoff	method
	CoSTCo	DTD	FIST (𝜆=0)	FIST (𝜆=0.01)	GNTD (𝜆=0)	GNTD (𝜆=0.1)
0.7	1	1	1	1	1	1
0.75	0.9	1	1	1	1	1
0.8	0.825	1	1	1	1	1
0.85	0.75	0.925	0.975	1	1	1
0.9	0.45	0.825	0.875	0.95	1	1
0.95	0.25	0.45	0.675	0.825	0.95	1

## Sheet: Fig. 3a
Fig. 3a
spot-wise metric	method	Visium 10x (Mouse)						Visium 10x (Human)				Visium spatialLIBD (Human)
		MAB	MBSA1	MBSA2	MBSP1	MBSP2	MK	HBC1	HBC2	HH	HLN	HB1	HB2	HB3	HB4	HB5	HB6	HB7	HB8	HB9	HB10	HB11	HB12
MAE	CoSTCo	0.235766	0.229293	0.223207	0.228808	0.225728	0.231634	0.224145	0.226063	0.26789	0.194949	0.210743	0.199966	0.191768	0.192673	0.19638	0.201173	0.187515	0.186449	0.198226	0.200929	0.198318	0.198572
	DTD	0.255769	0.248145	0.237037	0.249696	0.244646	0.25473	0.238276	0.241722	0.276548	0.220158	0.200163	0.192071	0.196049	0.198669	0.19564	0.191929	0.201973	0.199689	0.205466	0.20696	0.197665	0.197711
	SEDR	0.79105	0.801057	0.777168	0.911266	0.857095	0.7689	0.857044	0.822736	1.04096	0.792797	0.610231	0.621555	0.626809	0.643406	0.726173	0.737189	0.701189	0.754695	0.672168	0.760582	0.638459	0.72884
	STAGATE	0.431716	0.389066	0.373263	0.391931	0.378885	0.420198	0.39375	0.403064	0.427907	0.360286	0.312881	0.297013	0.309701	0.309171	0.324032	0.318928	0.343262	0.335244	0.348487	0.351118	0.334106	0.337043
	GraphST	0.409597	0.400804	0.393114	0.411081	0.401094	0.404459	0.392253	0.395633	0.425693	0.350859	0.325612	0.324382	0.336046	0.326676	0.364957	0.36792	0.362568	0.359947	0.361417	0.374919	0.361584	0.370312
	FIST	0.259822	0.246011	0.23744	0.253932	0.248562	0.24601	0.245373	0.242232	0.271665	0.214133	0.189916	0.179625	0.190434	0.186893	0.189971	0.185323	0.198487	0.197121	0.204925	0.206829	0.192697	0.191924
	GNTD w/o graph	0.262283	0.253233	0.247566	0.250916	0.250994	0.264358	0.252393	0.248755	0.277031	0.231977	0.191615	0.182333	0.184709	0.185915	0.185921	0.187596	0.199924	0.193413	0.203278	0.204278	0.191589	0.18875
	GNTD w/o PPI	0.256764	0.242071	0.233983	0.232003	0.226419	0.254373	0.225221	0.233972	0.282806	0.212561	0.175903	0.167289	0.172846	0.170808	0.176842	0.17284	0.189275	0.179811	0.19149	0.188774	0.181549	0.175586
	GNTD	0.223723	0.216147	0.210832	0.212767	0.21105	0.216524	0.210435	0.209918	0.252203	0.191632	0.17232	0.162653	0.170044	0.167862	0.173858	0.168953	0.182768	0.176257	0.185486	0.184382	0.176956	0.171053
MAPE	CoSTCo	12.3985	12.0708	11.7655	12.1483	11.972	11.7809	12.1163	12.0111	13.2232	10.7383	12.7938	12.3313	11.5755	11.6981	11.7355	12.192	10.874	11.0348	11.5061	11.6672	11.7781	11.9046
	DTD	13.6083	13.4541	12.7785	13.6066	13.2677	13.427	13.115	13.25	13.8028	12.3395	12.02	11.7594	11.8494	12.0342	11.7212	11.5518	11.8361	11.9143	11.9772	12.067	11.7503	11.8762
	SEDR	42.1128	43.7671	42.6611	49.507	46.8979	41.3376	47.6427	44.7059	51.6095	45.3857	38.0982	39.0161	39.0296	40.0894	45.6784	46.7366	43.4086	47.1833	41.6946	46.8467	40.2715	46.1752
	STAGATE	22.7736	20.9191	20.2745	21.4977	20.8121	21.9519	21.8176	22.1453	21.0492	20.2178	19.1902	18.5173	19.0223	19.0691	19.7214	19.5514	20.453	20.3632	20.5969	20.8821	20.1806	20.5804
	GraphST	21.698	21.538	21.4061	22.6337	22.1195	21.2618	21.7205	21.7697	20.8566	19.7213	19.934	20.2708	20.6275	20.1305	22.3286	22.7259	21.6338	21.9775	21.3696	22.3258	21.852	22.6963
	FIST	13.5298	13.0743	12.6301	13.664	13.3522	12.6462	13.2352	12.9306	13.3947	11.5461	11.3285	10.8984	11.4188	11.2548	11.2168	11.051	11.5752	11.6661	11.8616	11.9898	11.3618	11.4292
	GNTD w/o graph	14.0084	13.7848	13.5282	13.8668	13.8714	14.1504	13.998	13.7342	13.9969	13.1811	11.4583	11.0787	11.074	11.1654	11.0365	11.2238	11.7811	11.5065	11.8789	11.9183	11.3416	11.327
	GNTD w/o PPI	13.1663	12.5813	12.2583	12.2739	11.9766	12.9046	11.9789	12.4266	13.519	11.5819	10.4014	10.0347	10.2351	10.1513	10.3301	10.1481	10.8584	10.476	10.9245	10.7737	10.5485	10.2874
	GNTD	11.6814	11.435	11.2191	11.4065	11.3166	11.1989	11.3259	11.2215	12.1893	10.4185	10.206	9.77989	10.1031	9.9931	10.2027	9.97067	10.5653	10.3155	10.6516	10.5938	10.3508	10.0666
R^2	CoSTCo	0.719872	0.69718	0.691643	0.668599	0.662423	0.788303	0.727234	0.742552	0.5853	0.835507	0.198966	0.141683	0.290181	0.251151	0.317888	0.242332	0.456978	0.403574	0.413765	0.419308	0.306752	0.259892
	DTD	0.686272	0.659448	0.664862	0.616487	0.614686	0.760599	0.68142	0.707375	0.553458	0.800481	0.243088	0.183968	0.238401	0.190878	0.313194	0.279999	0.360215	0.309558	0.366742	0.373282	0.303576	0.266326
	SEDR	-0.997587	-1	-1	-1	-1	-0.644532	-0.997905	-0.999576	-1	-0.770386	-1	-1	-1	-1	-1	-1	-1	-1	-0.999978	-1	-0.999699	-0.999995
	STAGATE	-0.225467	-0.254638	-0.294726	-0.338684	-0.356298	0.0972713	-0.112097	-0.081875	-0.470228	0.258294	-0.913586	-0.876587	-0.912388	-0.922178	-0.940906	-0.935451	-0.968813	-0.953445	-0.926868	-0.930045	-0.929023	-0.935129
	GraphST	-0.334837	-0.46697	-0.60676	-0.644991	-0.663584	0.00174441	-0.260275	-0.226273	-0.588338	0.183779	-0.925398	-0.908616	-0.94367	-0.938199	-0.974034	-0.972053	-0.984781	-0.97074	-0.986617	-0.986093	-0.976054	-0.975032
	FIST	0.672979	0.657933	0.661812	0.590228	0.598038	0.770291	0.655671	0.698057	0.596702	0.810394	0.307481	0.261206	0.264479	0.261977	0.331161	0.310779	0.373877	0.317056	0.350815	0.368163	0.318134	0.280871
	GNTD w/o graph	0.59243	0.594304	0.564694	0.546913	0.542576	0.691518	0.590352	0.64769	0.570499	0.737652	0.256207	0.22299	0.301084	0.249396	0.365394	0.2872	0.35684	0.318662	0.332248	0.363678	0.317193	0.296487
	GNTD w/o PPI	0.623049	0.628209	0.625022	0.623673	0.634216	0.712952	0.696376	0.689726	0.42357	0.796084	0.405764	0.354117	0.390499	0.380909	0.418864	0.389451	0.414467	0.41529	0.422469	0.45994	0.385862	0.381588
	GNTD	0.756161	0.743404	0.737578	0.716582	0.717068	0.827807	0.755713	0.777081	0.599859	0.846757	0.445058	0.407501	0.431171	0.41798	0.460598	0.442631	0.483011	0.461424	0.487038	0.512543	0.443172	0.437251

## Sheet: Fig. 3b
Fig. 3b
gene-wise metric	method	Visium 10x (Mouse)						Visium 10x (Human)				Visium spatialLIBD (Human)
		MAB	MBSA1	MBSA2	MBSP1	MBSP2	MK	HBC1	HBC2	HH	HLN	HB1	HB2	HB3	HB4	HB5	HB6	HB7	HB8	HB9	HB10	HB11	HB12
MAE	CoSTCo	0.165175	0.156232	0.143579	0.159749	0.152099	0.169128	0.147501	0.15145	0.151319	0.120722	0.109443	0.1061	0.104923	0.103732	0.10871	0.110474	0.0983085	0.105925	0.111689	0.118817	0.116013	0.113564
	DTD	0.228509	0.205586	0.183911	0.207237	0.198178	0.218957	0.202892	0.208426	0.158025	0.16327	0.116032	0.114124	0.114307	0.113308	0.125151	0.121718	0.121832	0.12203	0.130594	0.134101	0.126473	0.124833
	SEDR	0.977494	0.968669	0.973699	0.97621	1.03956	1.00629	0.987292	0.976808	1.2447	1.00753	1.06436	1.02487	1.01249	1.00554	1.06228	1.04267	1.04731	1.05084	1.07197	1.05835	1.08479	1.06972
	STAGATE	0.328154	0.311154	0.296801	0.306177	0.298672	0.33385	0.313808	0.315239	0.27636	0.278921	0.194659	0.204053	0.192553	0.199631	0.207171	0.201648	0.210017	0.208638	0.227932	0.250672	0.210454	0.209691
	GraphST	0.337973	0.329253	0.325686	0.364341	0.358855	0.341581	0.331492	0.325638	0.287923	0.28615	0.216972	0.222911	0.210827	0.215448	0.239456	0.234281	0.225371	0.228089	0.249977	0.287518	0.236116	0.243399
	FIST	0.172668	0.155552	0.145069	0.152907	0.148534	0.161856	0.152905	0.152341	0.112002	0.124622	0.0896076	0.0877626	0.0892715	0.0883776	0.0954781	0.0931357	0.0934676	0.0946576	0.100461	0.103853	0.0946578	0.0945447
	GNTD w/o graph	0.231195	0.212547	0.201108	0.214593	0.211933	0.237397	0.223555	0.222418	0.172523	0.188497	0.106328	0.110028	0.108733	0.102438	0.118525	0.119262	0.116663	0.113009	0.129788	0.137181	0.123218	0.122719
	GNTD w/o PPI	0.171026	0.15425	0.142304	0.144501	0.14035	0.174401	0.145604	0.15604	0.125078	0.138566	0.0962575	0.0926157	0.0916908	0.090573	0.0986024	0.0977859	0.0971355	0.096231	0.103264	0.102969	0.101962	0.0990305
	GNTD	0.152661	0.14393	0.131928	0.13817	0.13527	0.154793	0.138898	0.138705	0.102966	0.11419	0.0874619	0.0845896	0.0836296	0.0829991	0.090503	0.0896566	0.0891726	0.0874229	0.0949427	0.0965537	0.0938749	0.0914554
MAPE	CoSTCo	9.75263	9.51466	8.83671	9.78736	9.37028	10.0142	9.27338	9.40793	9.62083	7.66789	7.08687	6.89707	6.79693	6.76066	7.00866	7.14815	6.36537	6.89097	7.2116	7.71497	7.53024	7.385
	DTD	14.058	12.8394	11.5753	12.857	12.2275	13.2275	12.6412	13.0954	9.92721	10.4412	7.58776	7.50214	7.45603	7.43582	8.20619	7.97574	8.00835	7.98372	8.50383	8.75079	8.26563	8.1344
	SEDR	61.469	62.5129	63.7075	62.9123	67.3555	63.7194	64.7083	63.7058	83.6687	67.8316	73.4126	70.7873	69.8568	69.4205	73.0985	71.809	72.2031	72.4779	73.5745	72.5097	74.4899	73.5332
	STAGATE	19.7986	19.271	18.7091	19.1267	18.7802	20.1584	19.8156	19.9748	17.9197	18.2434	13.0136	13.7045	12.9115	13.4019	13.7811	13.42	13.997	13.9157	15.1645	16.7445	14.0268	13.9807
	GraphST	20.6121	20.5023	20.6823	23.04	22.8369	20.8936	21.1204	20.7652	18.778	18.7644	14.6208	15.0814	14.2243	14.5572	16.0543	15.7325	15.0991	15.3347	16.7203	19.3141	15.7998	16.346
	FIST	10.2578	9.40343	8.91869	9.3214	9.09309	9.59912	9.49886	9.47916	7.01106	7.92988	5.86401	5.7688	5.88114	5.80764	6.22413	6.07519	6.10266	6.19769	6.53768	6.75793	6.1568	6.16662
	GNTD w/o graph	14.1851	13.2813	12.7189	13.3417	13.4046	14.5528	14.2599	14.211	11.0021	12.297	6.95193	7.20898	7.15754	6.72102	7.72186	7.81131	7.59577	7.3599	8.49392	8.9581	8.04602	8.03146
	GNTD w/o PPI	9.88728	9.02519	8.4966	8.55697	8.35276	10.11	8.75847	9.47191	7.6255	8.72353	5.98098	5.75828	5.69125	5.63005	6.0864	6.04721	5.99046	5.94829	6.35823	6.32691	6.29195	6.12875
	GNTD	9.01154	8.62401	8.02987	8.37292	8.22753	9.18463	8.56009	8.54085	6.30776	7.18765	5.63091	5.45962	5.39446	5.35601	5.79373	5.75309	5.72306	5.60665	6.06163	6.16847	6.001	5.86852
R^2	CoSTCo	0.281627	0.181473	0.174162	0.259826	0.249076	0.198328	0.148682	0.172746	-0.192499	0.0893068	-0.171017	-0.188748	-0.160555	-0.159006	-0.103921	-0.0888617	0.084686	-0.0714242	-0.00298041	-0.0717986	-0.0796811	-0.0938934
	DTD	0.0866441	-0.0169286	-0.0340906	0.00175376	0.000355741	0.130669	0.0799959	-0.0119785	-0.395428	-0.129284	-0.330204	-0.379722	-0.34528	-0.362728	-0.327106	-0.300566	-0.326678	-0.366128	-0.283451	-0.252549	-0.289424	-0.31973
	SEDR	-0.980918	-0.98418	-0.986873	-0.985523	-0.981517	-0.949118	-0.983049	-0.992589	-1	-0.999749	-0.987183	-0.988906	-0.997791	-0.997599	-0.988433	-0.987903	-0.992291	-0.993299	-0.989588	-0.994014	-0.979157	-0.990575
	STAGATE	0.124376	0.0408048	0.0436783	0.0939052	0.131068	0.0221017	-0.0667666	-0.05339	-0.103605	-0.0497357	0.0464691	-0.0759424	0.0653243	-0.0219522	0.0659203	0.0973387	0.0717647	0.0254293	0.0768392	0.0420333	0.13737	0.110953
	GraphST	0.0393737	-0.15161	-0.141659	-0.0901229	-0.0855969	-0.0104859	-0.133421	-0.0749013	-0.281768	-0.179625	-0.154157	-0.256311	-0.125456	-0.146266	-0.12697	-0.124929	-0.109813	-0.134922	-0.0481219	-0.087329	-0.0677911	-0.0654276
	FIST	0.140698	0.0352829	0.00698776	0.0960139	0.0991913	0.160082	-0.0106465	0.00872884	-0.134349	-0.0933586	0.0541615	0.0288333	0.0109447	0.0049899	0.0211061	0.0541513	0.00735819	-0.0353342	-0.00832845	-0.0107654	0.0794552	0.0604261
	GNTD w/o graph	0.224512	0.108422	0.0876971	0.160393	0.145866	0.12478	0.108072	0.119913	0.0362883	0.0442963	0.0936	0.0712886	0.0953038	0.0837006	0.0968678	0.0985105	0.0694548	0.0816752	0.0681499	0.0633693	0.093335	0.0945531
	GNTD w/o PPI	0.263502	0.127179	0.120711	0.196396	0.192085	0.185145	0.148035	0.16184	0.0095278	0.0394086	0.117573	0.110899	0.132919	0.140181	0.134492	0.138094	0.0950354	0.0972993	0.0834165	0.118466	0.12602	0.159333
	GNTD	0.327908	0.187242	0.181609	0.264414	0.253679	0.230651	0.170279	0.185595	0.0924762	0.101441	0.167457	0.151527	0.17115	0.16657	0.170422	0.179043	0.139612	0.154414	0.144332	0.14785	0.16906	0.187543

## Sheet: Fig. 4a
Fig. 4a
spot-wise metric	method	rank	Visium 10x (Mouse)						Visium 10x (Human)				Visium spatialLIBD (Human)
			MAB	MBSA1	MBSA2	MBSP1	MBSP2	MK	HBC1	HBC2	HH	HLN	HB1	HB2	HB3	HB4	HB5	HB6	HB7	HB8	HB9	HB10	HB11	HB12
MSE	CoSTCo	8	0.207983	0.199454	0.179392	0.203082	0.184207	0.14311	0.168856	0.159511	0.194926	0.170309	0.0825322	0.0749008	0.0840686	0.0787433	0.10186	0.103965	0.0996018	0.103212	0.109691	0.118087	0.0966209	0.103795
		16	0.155489	0.136288	0.125003	0.148249	0.142386	0.121259	0.133861	0.131231	0.189949	0.104935	0.0802314	0.0717468	0.0822893	0.0774864	0.0811243	0.0840732	0.0922753	0.0962138	0.0968616	0.0918649	0.0887784	0.0948103
		32	0.133161	0.116245	0.10735	0.116984	0.109474	0.116495	0.110285	0.114236	0.177416	0.0889123	0.0770917	0.0694837	0.0646994	0.0651571	0.0687746	0.0736145	0.0682207	0.0664461	0.0726773	0.0765933	0.0714429	0.0719915
		64	0.122211	0.110041	0.105911	0.111476	0.104258	0.114217	0.106409	0.110529	0.178808	0.083536	0.0776554	0.0717422	0.0805891	0.0753021	0.0884131	0.0702076	0.0646979	0.0616069	0.0753834	0.0746979	0.0826292	0.0952259
		128	0.118046	0.109074	0.103368	0.104541	0.106909	0.115493	0.101554	0.104053	0.198382	0.124464	0.0809073	0.0741633	0.085219	0.0956055	0.123926	0.11223	0.0887554	0.100786	0.0960529	0.104322	0.0932234	0.118483
	DTD	8	0.268371	0.24184	0.218263	0.226243	0.187777	0.188287	0.182063	0.217064	0.241572	0.173013	0.0846079	0.0879199	0.0927446	0.0867557	0.130243	0.102592	0.114549	0.118603	0.115518	0.118744	0.098902	0.116424
		16	0.204853	0.179994	0.182355	0.183552	0.179811	0.160918	0.152005	0.166702	0.240146	0.159834	0.0923619	0.0791886	0.0895865	0.0844619	0.102362	0.093407	0.108749	0.103401	0.108267	0.115401	0.0958022	0.107027
		32	0.174663	0.159426	0.131875	0.161815	0.155302	0.139949	0.133136	0.14705	0.213348	0.130981	0.0864872	0.0752419	0.0902729	0.0803388	0.0898822	0.0862115	0.0972224	0.100263	0.105484	0.0990113	0.0909957	0.0942164
		64	0.150638	0.135231	0.124287	0.14189	0.131834	0.130815	0.121239	0.126688	0.202699	0.109241	0.0798043	0.0709275	0.0798025	0.0785218	0.074682	0.0741429	0.0862151	0.0866054	0.0886909	0.0849101	0.0805129	0.0811802
		128	0.135022	0.123731	0.112453	0.122587	0.119036	0.131419	0.11426	0.118441	0.188964	0.103	0.0717559	0.0648545	0.0689503	0.0706686	0.0685255	0.066084	0.0751832	0.0718396	0.0787168	0.0811049	0.0713939	0.0711142
	FIST	8	0.183051	0.151312	0.132855	0.159243	0.148262	0.170369	0.146074	0.138427	0.203347	0.111288	0.0700855	0.0645155	0.0729764	0.0693497	0.0733927	0.0696023	0.0790461	0.0787915	0.0890046	0.0868791	0.075798	0.0761204
		16	0.162397	0.13513	0.121158	0.145151	0.136688	0.143718	0.131574	0.129095	0.199781	0.105349	0.0674358	0.0606297	0.0695337	0.066982	0.0712037	0.067031	0.0777492	0.0747829	0.0842413	0.0847812	0.0738953	0.0721982
		32	0.144982	0.124679	0.114587	0.132583	0.126214	0.125609	0.124805	0.120678	0.195132	0.102738	0.065368	0.0588381	0.0664393	0.0645894	0.0688862	0.0647212	0.0748986	0.0710963	0.0816333	0.0816348	0.0717137	0.0707488
		64	0.137807	0.121203	0.11185	0.127927	0.121982	0.12077	0.118803	0.117997	0.184438	0.0984134	0.065667	0.0581977	0.0662513	0.063521	0.0675818	0.063431	0.0737009	0.0712059	0.0800985	0.0811378	0.0699312	0.0689598
		128	0.139609	0.124409	0.114408	0.130983	0.124497	0.120253	0.122286	0.120488	0.181707	0.10233	0.066507	0.0594278	0.0679141	0.064955	0.0695246	0.0653559	0.0773028	0.0739325	0.0813421	0.0831341	0.0710013	0.0716184
	GNTD	8	0.168366	0.132006	0.118677	0.143117	0.139133	0.150678	0.133057	0.130192	0.193482	0.103341	0.064268	0.0568679	0.0635887	0.062648	0.0665342	0.0634998	0.0740675	0.0707463	0.0811446	0.0814239	0.0679499	0.0676093
		16	0.142741	0.118763	0.108617	0.127851	0.122335	0.124934	0.117468	0.11557	0.18601	0.094566	0.0603788	0.0542278	0.0599537	0.0591612	0.0638972	0.0602888	0.0697722	0.0667034	0.0758422	0.0765349	0.0664532	0.0648453
		32	0.123502	0.105434	0.0984741	0.11048	0.10611	0.107844	0.103353	0.103245	0.173599	0.0862677	0.0573039	0.0508816	0.056377	0.0545519	0.0599706	0.0565155	0.0660979	0.0616086	0.071305	0.0715409	0.0630114	0.0604332
		64	0.108317	0.0973474	0.092509	0.0966897	0.0943653	0.0984223	0.092941	0.0933594	0.172853	0.0812564	0.0542723	0.0484872	0.0528567	0.05196	0.05691	0.0536202	0.0637638	0.0576043	0.0672252	0.0670994	0.0597747	0.056161
		128	0.102033	0.0934026	0.0884996	0.0890718	0.087837	0.0935645	0.0870922	0.0878616	0.17067	0.0782066	0.0532442	0.0473295	0.0522408	0.0508734	0.0558061	0.0527016	0.0627167	0.0570918	0.0656558	0.0648667	0.0585578	0.0553527

## Sheet: Fig. 4b
Fig. 4b
spot-wise metric	method	𝜆	Visium 10x (Mouse)						Visium 10x (Human)				Visium spatialLIBD (Human)
			MAB	MBSA1	MBSA2	MBSP1	MBSP2	MK	HBC1	HBC2	HH	HLN	HB1	HB2	HB3	HB4	HB5	HB6	HB7	HB8	HB9	HB10	HB11	HB12
MSE	GNTD	0	0.17675	0.161298	0.150724	0.151983	0.164658	0.188797	0.165133	0.157085	0.256829	0.163725	0.0801226	0.0854251	0.0738438	0.0743426	0.0685959	0.0684712	0.09059	0.0902583	0.0857845	0.0878458	0.075121	0.0766642
		0.001	0.104664	0.0954852	0.0907202	0.0916319	0.0900338	0.0954844	0.0885647	0.0898489	0.175555	0.0783323	0.0556005	0.0505697	0.0540532	0.0524082	0.0571189	0.0548791	0.0647992	0.0593894	0.0678104	0.0665573	0.060385	0.0571578
		0.01	0.102703	0.0935558	0.0885189	0.0893083	0.0878639	0.0935251	0.087425	0.0884681	0.170676	0.0783493	0.0535769	0.047729	0.0525895	0.0512411	0.0563481	0.0532138	0.0629544	0.0574865	0.0658575	0.065122	0.0589223	0.0559056
		0.1	0.107844	0.0956068	0.0919323	0.0956589	0.0905293	0.0999445	0.0944693	0.0933099	0.165071	0.0835771	0.0538445	0.0474021	0.0524113	0.0511528	0.0573202	0.0542472	0.0623354	0.058331	0.0660126	0.0655969	0.0594019	0.0556352
		1	0.183817	0.155421	0.15203	0.159167	0.152353	0.188195	0.185869	0.182215	0.237252	0.169146	0.0719712	0.0640399	0.0721055	0.0702088	0.076811	0.0758226	0.0874447	0.0838508	0.0924162	0.100733	0.0805112	0.0798874
		10	0.354725	0.304689	0.281109	0.298357	0.302329	0.407753	0.3686	0.383993	0.417843	0.45091	0.24334	0.158493	0.164735	0.194943	0.275486	0.23736	0.218097	0.181193	0.312197	0.26354	0.352178	0.225629

## Sheet: Fig. 5a
Fig. 5a
gene-wise metric	method	rank	Visium 10x (Mouse)						Visium 10x (Human)				Visium spatialLIBD (Human)
			MAB	MBSA1	MBSA2	MBSP1	MBSP2	MK	HBC1	HBC2	HH	HLN	HB1	HB2	HB3	HB4	HB5	HB6	HB7	HB8	HB9	HB10	HB11	HB12
MSE	CoSTCo	8	0.115806	0.0960696	0.0780406	0.0995376	0.0842059	0.098645	0.0885631	0.103926	0.0777029	0.0898935	0.0273679	0.0276792	0.0249533	0.0249872	0.0339595	0.0333975	0.0307823	0.0308082	0.0351911	0.0397027	0.0338733	0.0332547
		16	0.0950999	0.0797142	0.0658706	0.0857865	0.0736165	0.0704912	0.0719272	0.0761518	0.0903305	0.0621575	0.0256643	0.0233001	0.023919	0.0248307	0.0306051	0.0306712	0.0283943	0.0294646	0.0333186	0.034976	0.0321837	0.0314776
		32	0.0900294	0.063885	0.0516483	0.065155	0.0668968	0.0655382	0.0646197	0.069662	0.0639126	0.057652	0.0254828	0.0246387	0.0256635	0.0236684	0.026531	0.02687	0.0292152	0.0280655	0.0298634	0.0315759	0.0296015	0.0283305
		64	0.0667618	0.0577853	0.0551424	0.0603708	0.0572001	0.0701978	0.0472351	0.0564656	0.0648021	0.0314088	0.0257108	0.024024	0.0254284	0.0240116	0.0313723	0.0269357	0.0232052	0.0253247	0.031309	0.0347744	0.0312254	0.032083
		128	0.084077	0.0587736	0.0509154	0.0620857	0.0620814	0.0730246	0.0675706	0.0612453	0.0735816	0.0465149	0.0272871	0.0258922	0.0268127	0.0574565	0.0840725	0.06927	0.0287363	0.028921	0.0344876	0.037086	0.0514549	0.0759193
	DTD	8	0.137683	0.107395	0.0974306	0.100278	0.103267	0.10208	0.120652	0.135146	0.0813313	0.0968457	0.0306237	0.0348385	0.0311045	0.0343795	0.0476781	0.0347493	0.0353717	0.0355635	0.0410857	0.0436943	0.0405348	0.037703
		16	0.132918	0.0963165	0.0935658	0.104276	0.112636	0.105544	0.102245	0.107918	0.0979422	0.0722409	0.0317515	0.0278238	0.0285499	0.029518	0.0367951	0.0348769	0.0341166	0.0319097	0.0386428	0.0424851	0.0345913	0.034592
		32	0.13743	0.105471	0.0855718	0.113999	0.11946	0.114413	0.102249	0.132383	0.0733811	0.0858929	0.0286758	0.026834	0.0272626	0.026397	0.0333999	0.0331904	0.0305825	0.0310968	0.0356353	0.04024	0.0335819	0.0326948
		64	0.156843	0.106203	0.0990467	0.106774	0.112095	0.127957	0.118339	0.13212	0.0777966	0.0816785	0.0275281	0.0250521	0.0260062	0.0259193	0.0325431	0.0307744	0.0316321	0.0304756	0.0367362	0.0508885	0.0332714	0.0335978
		128	0.140817	0.108365	0.0960805	0.10395	0.102163	0.139426	0.124822	0.135789	0.0869874	0.0944336	0.0268641	0.024971	0.0274745	0.025694	0.0345956	0.0314818	0.0312055	0.031833	0.0378013	0.0491957	0.0333087	0.0339066
	FIST	8	0.0839725	0.0626967	0.0537084	0.0604224	0.0571781	0.077747	0.0558874	0.0541697	0.040479	0.0344801	0.0217191	0.0211692	0.0211196	0.020492	0.0234162	0.0227952	0.0223779	0.0230536	0.0254044	0.0263636	0.0243655	0.0240314
		16	0.0755613	0.056569	0.0492288	0.0559744	0.0533885	0.0678085	0.0525599	0.051784	0.0399405	0.033866	0.0198626	0.0191951	0.0199671	0.019265	0.0225542	0.0211953	0.0218655	0.0220661	0.0244595	0.0256414	0.0228791	0.0221535
		32	0.0673513	0.052213	0.0461264	0.0518277	0.0494118	0.0623071	0.050097	0.0494987	0.0391838	0.0328718	0.0190729	0.018331	0.0188512	0.0183777	0.0214169	0.0205391	0.0207339	0.0209227	0.0234007	0.0242659	0.0219148	0.0212236
		64	0.0644973	0.0517118	0.0454446	0.0499534	0.0476593	0.0590759	0.0488109	0.0488394	0.0363479	0.0331087	0.0188705	0.0180317	0.0185614	0.0183567	0.0211724	0.0200109	0.0202745	0.02055	0.0232387	0.0241647	0.0208704	0.0206673
		128	0.063307	0.0514749	0.0452918	0.0506293	0.0476958	0.0583862	0.0500031	0.0503129	0.0366004	0.0334839	0.0193531	0.018707	0.0188499	0.0190182	0.0229007	0.0214724	0.0215619	0.021211	0.023441	0.0250792	0.0219908	0.0217054
	GNTD	8	0.0739464	0.0513741	0.0434658	0.0534349	0.0502676	0.067826	0.0483299	0.0485861	0.0377983	0.0305651	0.0191936	0.0182288	0.0184143	0.0182584	0.020207	0.0197278	0.0202689	0.0199472	0.0228343	0.0232119	0.020916	0.0204398
		16	0.0623694	0.0478544	0.0415253	0.0483572	0.0463875	0.0587817	0.0443511	0.0445167	0.0337074	0.0301382	0.0176606	0.0167945	0.0167268	0.0166025	0.0186936	0.0184825	0.019062	0.0185442	0.0210558	0.0215026	0.0197877	0.0193163
		32	0.0554831	0.0454696	0.0388163	0.0432303	0.0423046	0.0549686	0.0413169	0.0413695	0.0302828	0.0276797	0.0171223	0.0161651	0.0160594	0.0157488	0.0185932	0.0179482	0.0177987	0.0177041	0.0201623	0.0206907	0.0193117	0.0185359
		64	0.0518079	0.0436779	0.0376389	0.0412869	0.0399789	0.0504979	0.0401059	0.0397651	0.032942	0.0275858	0.0173363	0.0167678	0.0164301	0.016258	0.0187466	0.0184156	0.0183501	0.0178214	0.0203963	0.0204309	0.0195768	0.0184337
		128	0.0499881	0.0438341	0.037512	0.040199	0.0388499	0.0501145	0.0398918	0.0394576	0.0339644	0.0275164	0.0185631	0.0177919	0.0171859	0.0174785	0.0198248	0.0198126	0.0192087	0.0191487	0.0204123	0.0206374	0.020137	0.0193768

## Sheet: Fig. 5b
Fig. 5b
gene-wise metric	method	𝜆	Visium 10x (Mouse)						Visium 10x (Human)				Visium spatialLIBD (Human)
			MAB	MBSA1	MBSA2	MBSP1	MBSP2	MK	HBC1	HBC2	HH	HLN	HB1	HB2	HB3	HB4	HB5	HB6	HB7	HB8	HB9	HB10	HB11	HB12
MSE	GNTD	0	0.198842	0.171045	0.154785	0.184289	0.201214	0.208702	0.208589	0.21591	0.160618	0.150926	0.0429831	0.041734	0.0421825	0.0526299	0.0476304	0.0467603	0.0538413	0.0502313	0.0604672	0.0712682	0.0582867	0.0573961
		0.001	0.067693	0.0571233	0.0509587	0.0540733	0.0505141	0.0672712	0.0635844	0.062792	0.0664365	0.0504352	0.0253468	0.0235107	0.0244348	0.0239583	0.0284391	0.0263651	0.0291159	0.0273928	0.030479	0.0318518	0.0283195	0.0272241
		0.01	0.0529902	0.0463019	0.0389184	0.0418922	0.0402504	0.0524925	0.0400214	0.0397111	0.0354995	0.0286567	0.0196862	0.0196192	0.0187485	0.0183733	0.0209083	0.0208507	0.0204994	0.0200946	0.021635	0.0212577	0.0217771	0.0208146
		0.1	0.0536079	0.0474332	0.0397091	0.0429165	0.0407678	0.0538846	0.0424997	0.0423335	0.0386917	0.0313945	0.0192896	0.0181879	0.0180324	0.018206	0.0204826	0.0203092	0.0203987	0.0198542	0.0217789	0.021909	0.021115	0.0201437
		1	0.13461	0.10254	0.0935985	0.0952955	0.0948488	0.152931	0.140365	0.137877	0.126439	0.116547	0.0391343	0.0363206	0.0382671	0.0382739	0.0479996	0.0438492	0.048732	0.0442681	0.050251	0.0572386	0.0476016	0.0461318
		10	0.201728	0.189685	0.161284	0.17617	0.154669	0.258013	0.230985	0.206588	0.217055	0.170497	0.104108	0.0978208	0.0882015	0.100551	0.119886	0.0879128	0.0992545	0.0838376	0.112995	0.0886656	0.116127	0.09994

## Sheet: Fig. 6a
Fig. 6a
method	Visium spatialLIBD (Human)
	HB1	HB2	HB3	HB4	HB5	HB6	HB7	HB8	HB9	HB10	HB11	HB12
raw	0.338909	0.304596	0.337613	0.318227	0.340264	0.348767	0.4244	0.414906	0.310412	0.252087	0.263344	0.283257
CoSTCo	0.128955	0.245139	0.280327	0.199406	0.179366	0.326885	0.341588	0.268595	0.21872	0.22793	0.212574	0.25007
DTD	0.253298	0.273881	0.318705	0.194827	0.335023	0.565913	0.467402	0.302126	0.217338	0.254176	0.249972	0.30264
SEDR	0.190458	0.106238	0.274268	0.0564366	0.0471069	0.0538857	0.10213	0.0853935	0.212196	0.163934	0.170989	0.111718
STAGATE	0.468504	0.457879	0.434593	0.464566	0.372031	0.346685	0.449445	0.478878	0.327293	0.475825	0.463859	0.395606
GraphST	0.45443	0.357101	0.504431	0.440512	0.359609	0.283192	0.482787	0.444734	0.290188	0.356194	0.428059	0.300192
FIST	0.154509	0.199479	0.351267	0.231894	0.347158	0.302821	0.121387	0.303596	0.24235	0.223739	0.24142	0.212786
GNTD w/o grpah	0.412024	0.375248	0.398085	0.33384	0.522539	0.469147	0.491324	0.431744	0.254455	0.304283	0.32794	0.325747
GNTD w/o PPI	0.42999	0.408174	0.40824	0.347048	0.476488	0.419953	0.478481	0.481809	0.348351	0.33299	0.335672	0.341657
GNTD	0.44476	0.445464	0.434158	0.360585	0.639737	0.480614	0.555983	0.576226	0.49988	0.354352	0.385664	0.40983

## Sheet: Fig. 6b
Fig. 6b
method	Visium spatialLIBD (Human)
	HB1	HB2	HB3	HB4	HB5	HB6	HB7	HB8	HB9	HB10	HB11	HB12
raw	0.405611	0.331908	0.287756	0.310336	0.439662	0.334709	0.38535	0.37186	0.372817	0.381727	0.306298	0.326755
CoSTCo	0.164459	0.168688	0.343991	0.229991	0.245351	0.272571	0.473387	0.207672	0.223326	0.357882	0.263399	0.242224
DTD	0.288292	0.211183	0.272396	0.204469	0.311092	0.503522	0.389336	0.300555	0.341926	0.312905	0.286178	0.267691
SEDR	0.170862	0.133985	0.334541	0.26031	0.0862056	0.0569821	0.0854454	0.104515	0.188888	0.27553	0.224899	0.25364
STAGATE	0.44447	0.379124	0.441829	0.408677	0.394589	0.324205	0.507073	0.469454	0.445604	0.483113	0.410488	0.413697
GraphST	0.512686	0.415759	0.374603	0.406293	0.376542	0.299054	0.520402	0.551196	0.467648	0.415315	0.507035	0.370589
FIST	0.234953	0.216473	0.405922	0.361075	0.533023	0.437677	0.479952	0.459344	0.278345	0.310013	0.31445	0.308373
GNTD w/o grpah	0.466288	0.413764	0.410157	0.374884	0.554988	0.568014	0.525695	0.644598	0.380513	0.427497	0.354614	0.353134
GNTD w/o PPI	0.476251	0.446279	0.487183	0.397176	0.419107	0.549038	0.475507	0.550276	0.453853	0.493948	0.439246	0.399567
GNTD	0.493985	0.466054	0.512291	0.489557	0.694184	0.643161	0.536456	0.686685	0.542957	0.578429	0.463944	0.453289

[truncated: 10 more sheets: Fig. 7a, Fig. 7b, Fig. 8a, Fig. 8b, Fig. S1b, Fig. S2, Fig. S4, Fig. S5, Fig. S9, Fig. S10]
